# Supplementary material for: Immune‐enriched phyllosphere microbiome in rice panicle exhibits protective effects against rice blast and rice false smut diseases
Source: Imeta. 2024 Jul 15;3(4):e223. doi: 10.1002/imt2.223 (PMC11316918; doi:10.1002/imt2.223)
Supplement: Supplementary file 2 — Table S1: Taxonomic annotation of OTUs. Table S2: ASV abundance of OTUs. [file IMT2-3-e223-s002.xlsx]

## Sheet: S1
Table S1Taxonomic annotation of OTUs.
OTUID	Kingdom	Phylum	Class	Order	Family	Genus	Species
OTU_12	Bacteria	Proteobacteria	Alphaproteobacteria	Rhizobiales	Methylobacteriaceae	Methylobacterium	Methylobacterium_gossipiicola
OTU_8	Bacteria	Proteobacteria	Gammaproteobacteria	Pseudomonadales	Pseudomonadaceae	Pseudomonas	Unassigned
OTU_4	Bacteria	Proteobacteria	Betaproteobacteria	Burkholderiales	Burkholderiaceae	Burkholderia	Unassigned
OTU_7	Bacteria	Actinobacteria	Actinobacteria	Actinomycetales	Microbacteriaceae	Microbacterium	Microbacterium_testaceum
OTU_5	Bacteria	Proteobacteria	Alphaproteobacteria	Sphingomonadales	Sphingomonadaceae	Sphingomonas	Unassigned
OTU_11	Bacteria	Proteobacteria	Alphaproteobacteria	Rhizobiales	Aurantimonadaceae	Unassigned	Unassigned
OTU_3	Bacteria	Proteobacteria	Gammaproteobacteria	Enterobacteriales	Enterobacteriaceae	Unassigned	Unassigned
OTU_13	Bacteria	Proteobacteria	Alphaproteobacteria	Rhizobiales	Methylobacteriaceae	Methylobacterium	Unassigned
OTU_1	Bacteria	Proteobacteria	Betaproteobacteria	Burkholderiales	Comamonadaceae	Acidovorax	Unassigned
OTU_6	Bacteria	Proteobacteria	Gammaproteobacteria	Enterobacteriales	Enterobacteriaceae	Pantoea	Unassigned
OTU_10	Bacteria	Proteobacteria	Alphaproteobacteria	Rhizobiales	Rhizobiaceae	Ensifer	Unassigned
OTU_14	Bacteria	Proteobacteria	Gammaproteobacteria	Enterobacteriales	Enterobacteriaceae	Unassigned	Unassigned
OTU_24	Bacteria	Actinobacteria	Actinobacteria	Actinomycetales	Microbacteriaceae	Curtobacterium	Unassigned
OTU_15	Bacteria	Proteobacteria	Alphaproteobacteria	Sphingomonadales	Sphingomonadaceae	Sphingomonas	Unassigned
OTU_16	Bacteria	Proteobacteria	Betaproteobacteria	Burkholderiales	Oxalobacteraceae	Herbaspirillum	Unassigned
OTU_19	Bacteria	Proteobacteria	Betaproteobacteria	Burkholderiales	Burkholderiaceae	Ralstonia	Unassigned
OTU_22	Bacteria	Actinobacteria	Actinobacteria	Actinomycetales	Microbacteriaceae	Microbacterium	Unassigned
OTU_21	Bacteria	Proteobacteria	Alphaproteobacteria	Rhizobiales	Methylobacteriaceae	Methylobacterium	Unassigned
OTU_28	Bacteria	Actinobacteria	Actinobacteria	Actinomycetales	Propionibacteriaceae	Propionibacterium	Propionibacterium_acnes
OTU_25	Bacteria	Proteobacteria	Gammaproteobacteria	Xanthomonadales	Xanthomonadaceae	Stenotrophomonas	Unassigned
OTU_26	Bacteria	Proteobacteria	Alphaproteobacteria	Rhizobiales	Methylobacteriaceae	Methylobacterium	Unassigned
OTU_27	Bacteria	Proteobacteria	Alphaproteobacteria	Rhizobiales	Methylobacteriaceae	Methylobacterium	Methylobacterium_salsuginis
OTU_29	Bacteria	Deinococcus-Thermus	Deinococci	Deinococcales	Deinococcaceae	Deinococcus	Deinococcus_gobiensis
OTU_31	Bacteria	Proteobacteria	Gammaproteobacteria	Enterobacteriales	Enterobacteriaceae	Unassigned	Unassigned
OTU_32	Bacteria	Proteobacteria	Alphaproteobacteria	Rhizobiales	Methylobacteriaceae	Methylobacterium	Methylobacterium_aquaticum
OTU_33	Bacteria	Proteobacteria	Betaproteobacteria	Burkholderiales	Comamonadaceae	Roseateles	Unassigned
OTU_35	Bacteria	Proteobacteria	Alphaproteobacteria	Rhizobiales	Methylobacteriaceae	Methylobacterium	Unassigned
OTU_36	Bacteria	Proteobacteria	Gammaproteobacteria	Pseudomonadales	Pseudomonadaceae	Pseudomonas	Unassigned
OTU_39	Bacteria	Proteobacteria	Gammaproteobacteria	Xanthomonadales	Xanthomonadaceae	Xanthomonas	Unassigned
OTU_41	Bacteria	Actinobacteria	Actinobacteria	Actinomycetales	Micrococcaceae	Micrococcus	Micrococcus_terreus
OTU_40	Bacteria	Firmicutes	Bacilli	Bacillales	Staphylococcaceae	Staphylococcus	Unassigned
OTU_45	Bacteria	Actinobacteria	Actinobacteria	Actinomycetales	Nocardiaceae	Rhodococcus	Rhodococcus_fascians
OTU_48	Bacteria	Actinobacteria	Actinobacteria	Actinomycetales	Kineosporiaceae	Kineococcus	Kineococcus_endophytica
OTU_53	Bacteria	Bacteroidetes	Flavobacteriia	Flavobacteriales	Flavobacteriaceae	Chryseobacterium	Chryseobacterium_gambrini
OTU_51	Bacteria	Actinobacteria	Actinobacteria	Actinomycetales	Dietziaceae	Dietzia	Unassigned
OTU_49	Bacteria	Actinobacteria	Actinobacteria	Actinomycetales	Micrococcaceae	Kocuria	Kocuria_palustris
OTU_50	Bacteria	Proteobacteria	Alphaproteobacteria	Rhizobiales	Rhizobiaceae	Rhizobium	Rhizobium_larrymoorei
OTU_54	Bacteria	Proteobacteria	Betaproteobacteria	Burkholderiales	Comamonadaceae	Unassigned	Unassigned
OTU_56	Bacteria	Proteobacteria	Alphaproteobacteria	Rhizobiales	Methylobacteriaceae	Methylobacterium	Unassigned
OTU_59	Bacteria	Proteobacteria	Gammaproteobacteria	Pseudomonadales	Moraxellaceae	Acinetobacter	Unassigned
OTU_58	Bacteria	Proteobacteria	Gammaproteobacteria	Pseudomonadales	Moraxellaceae	Acinetobacter	Acinetobacter_ursingii
OTU_57	Bacteria	Actinobacteria	Actinobacteria	Actinomycetales	Dermacoccaceae	Unassigned	Unassigned
OTU_62	Bacteria	Actinobacteria	Actinobacteria	Actinomycetales	Corynebacteriaceae	Corynebacterium	Unassigned
OTU_63	Bacteria	Firmicutes	Bacilli	Bacillales	Bacillaceae_1	Bacillus	Unassigned
OTU_64	Bacteria	Proteobacteria	Gammaproteobacteria	Enterobacteriales	Enterobacteriaceae	Unassigned	Unassigned
OTU_69	Bacteria	Actinobacteria	Actinobacteria	Actinomycetales	Kineosporiaceae	Quadrisphaera	Quadrisphaera_granulorum
OTU_68	Bacteria	Actinobacteria	Actinobacteria	Actinomycetales	Intrasporangiaceae	Tetrasphaera	Tetrasphaera_remsis
OTU_70	Bacteria	Proteobacteria	Alphaproteobacteria	Sphingomonadales	Sphingomonadaceae	Sphingomonas	Sphingomonas_trueperi
OTU_71	Bacteria	Actinobacteria	Actinobacteria	Actinomycetales	Streptomycetaceae	Streptomyces	Streptomyces_ferralitis
OTU_76	Bacteria	Proteobacteria	Betaproteobacteria	Burkholderiales	Comamonadaceae	Delftia	Unassigned
OTU_74	Bacteria	Proteobacteria	Alphaproteobacteria	Rhizobiales	Aurantimonadaceae	Aureimonas	Aureimonas_rubiginis
OTU_72	Bacteria	Actinobacteria	Actinobacteria	Actinomycetales	Unassigned	Unassigned	Unassigned
OTU_77	Bacteria	Actinobacteria	Actinobacteria	Actinomycetales	Dermacoccaceae	Barrientosiimonas	Unassigned
OTU_79	Bacteria	Proteobacteria	Betaproteobacteria	Burkholderiales	Burkholderiaceae	Burkholderia	Unassigned
OTU_80	Bacteria	Actinobacteria	Actinobacteria	Actinomycetales	Propionibacteriaceae	Propionibacterium	Propionibacterium_granulosum
OTU_81	Bacteria	Proteobacteria	Alphaproteobacteria	Rhodobacterales	Rhodobacteraceae	Paracoccus	Paracoccus_sphaerophysae
OTU_82	Bacteria	Proteobacteria	Alphaproteobacteria	Sphingomonadales	Sphingomonadaceae	Sphingomonas	Sphingomonas_yabuuchiae
OTU_83	Bacteria	Proteobacteria	Alphaproteobacteria	Rhodobacterales	Rhodobacteraceae	Paracoccus	Unassigned
OTU_86	Bacteria	Proteobacteria	Gammaproteobacteria	Pseudomonadales	Moraxellaceae	Enhydrobacter	Unassigned
OTU_89	Bacteria	Bacteroidetes	Bacteroidia	Bacteroidales	Prevotellaceae	Prevotella	Unassigned
OTU_87	Bacteria	Actinobacteria	Actinobacteria	Actinomycetales	Micrococcaceae	Rothia	Rothia_endophytica
OTU_90	Bacteria	Proteobacteria	Alphaproteobacteria	Unassigned	Unassigned	Unassigned	Unassigned
OTU_91	Bacteria	Actinobacteria	Actinobacteria	Actinomycetales	Corynebacteriaceae	Corynebacterium	Unassigned
OTU_92	Bacteria	Actinobacteria	Actinobacteria	Actinomycetales	Mycobacteriaceae	Mycobacterium	Unassigned
OTU_94	Bacteria	Actinobacteria	Actinobacteria	Actinomycetales	Corynebacteriaceae	Corynebacterium	Corynebacterium_tuberculostearicum
OTU_95	Bacteria	Proteobacteria	Alphaproteobacteria	Rhizobiales	Aurantimonadaceae	Aureimonas	Unassigned
OTU_100	Bacteria	Firmicutes	Bacilli	Lactobacillales	Streptococcaceae	Streptococcus	Unassigned
OTU_101	Bacteria	Proteobacteria	Alphaproteobacteria	Sphingomonadales	Sphingomonadaceae	Sphingobium	Unassigned
OTU_102	Bacteria	Actinobacteria	Actinobacteria	Actinomycetales	Actinomycetaceae	Actinomyces	Unassigned
OTU_103	Bacteria	Proteobacteria	Alphaproteobacteria	Rhizobiales	Rhizobiaceae	Rhizobium	Unassigned
OTU_105	Bacteria	Actinobacteria	Actinobacteria	Actinomycetales	Corynebacteriaceae	Corynebacterium	Corynebacterium_suicordis
OTU_107	Bacteria	Proteobacteria	Gammaproteobacteria	Enterobacteriales	Enterobacteriaceae	Unassigned	Unassigned
OTU_109	Bacteria	Actinobacteria	Actinobacteria	Actinomycetales	Dermabacteraceae	Brachybacterium	Unassigned
OTU_111	Bacteria	Proteobacteria	Deltaproteobacteria	Myxococcales	Cystobacteraceae	Archangium	Unassigned
OTU_112	Bacteria	Actinobacteria	Actinobacteria	Actinomycetales	Actinomycetaceae	Actinomyces	Actinomyces_odontolyticus
OTU_110	Bacteria	Firmicutes	Bacilli	Lactobacillales	Aerococcaceae	Aerococcus	Aerococcus_urinaeequi
OTU_113	Bacteria	Proteobacteria	Betaproteobacteria	Unassigned	Unassigned	Unassigned	Unassigned
OTU_114	Bacteria	Actinobacteria	Actinobacteria	Actinomycetales	Thermomonosporaceae	Thermomonospora	Unassigned
OTU_117	Bacteria	Bacteroidetes	Flavobacteriia	Flavobacteriales	Flavobacteriaceae	Chryseobacterium	Unassigned
OTU_116	Bacteria	Proteobacteria	Alphaproteobacteria	Rhizobiales	Methylobacteriaceae	Methylobacterium	Methylobacterium_aerolatum
OTU_119	Bacteria	Bacteroidetes	Bacteroidia	Bacteroidales	Prevotellaceae	Prevotella	Prevotella_scopos
OTU_118	Bacteria	Actinobacteria	Actinobacteria	Actinomycetales	Propionibacteriaceae	Unassigned	Unassigned
OTU_120	Bacteria	Proteobacteria	Betaproteobacteria	Neisseriales	Neisseriaceae	Neisseria	Unassigned
OTU_124	Bacteria	Bacteroidetes	Flavobacteriia	Flavobacteriales	Flavobacteriaceae	Chryseobacterium	Unassigned
OTU_123	Bacteria	Bacteroidetes	Unassigned	Unassigned	Unassigned	Unassigned	Unassigned
OTU_126	Bacteria	Bacteroidetes	Cytophagia	Cytophagales	Cytophagaceae	Spirosoma	Spirosoma_oryzae
OTU_130	Bacteria	Bacteroidetes	Bacteroidia	Bacteroidales	Prevotellaceae	Unassigned	Unassigned
OTU_125	Bacteria	Proteobacteria	Gammaproteobacteria	Pseudomonadales	Pseudomonadaceae	Cellvibrio	Unassigned
OTU_128	Bacteria	Firmicutes	Bacilli	Bacillales	Bacillales_Incertae_Sedis_XII	Exiguobacterium	Unassigned
OTU_131	Bacteria	Proteobacteria	Gammaproteobacteria	Enterobacteriales	Enterobacteriaceae	Unassigned	Unassigned
OTU_132	Bacteria	Firmicutes	Bacilli	Bacillales	Staphylococcaceae	Macrococcus	Unassigned
OTU_133	Bacteria	Unassigned	Unassigned	Unassigned	Unassigned	Unassigned	Unassigned
OTU_135	Bacteria	Proteobacteria	Alphaproteobacteria	Rhodobacterales	Rhodobacteraceae	Paracoccus	Unassigned
OTU_136	Bacteria	Proteobacteria	Alphaproteobacteria	Sphingomonadales	Sphingomonadaceae	Sphingomonas	Sphingomonas_abaci
OTU_138	Bacteria	Proteobacteria	Betaproteobacteria	Burkholderiales	Unassigned	Unassigned	Unassigned
OTU_142	Bacteria	Proteobacteria	Betaproteobacteria	Burkholderiales	Comamonadaceae	Unassigned	Unassigned
OTU_139	Bacteria	Actinobacteria	Actinobacteria	Actinomycetales	Dermacoccaceae	Kytococcus	Kytococcus_sedentarius
OTU_145	Bacteria	Actinobacteria	Actinobacteria	Unassigned	Unassigned	Unassigned	Unassigned
OTU_146	Bacteria	Proteobacteria	Alphaproteobacteria	Unassigned	Unassigned	Unassigned	Unassigned
OTU_150	Bacteria	Bacteroidetes	Bacteroidia	Bacteroidales	Porphyromonadaceae	Porphyromonas	Porphyromonas_gingivalis
OTU_147	Bacteria	Proteobacteria	Alphaproteobacteria	Sphingomonadales	Sphingomonadaceae	Sphingomonas	Unassigned
OTU_148	Bacteria	Proteobacteria	Gammaproteobacteria	Xanthomonadales	Xanthomonadaceae	Unassigned	Unassigned
OTU_153	Bacteria	Proteobacteria	Unassigned	Unassigned	Unassigned	Unassigned	Unassigned
OTU_154	Bacteria	Unassigned	Unassigned	Unassigned	Unassigned	Unassigned	Unassigned
OTU_155	Bacteria	Proteobacteria	Betaproteobacteria	Burkholderiales	Comamonadaceae	Unassigned	Unassigned
OTU_156	Bacteria	Proteobacteria	Betaproteobacteria	Neisseriales	Neisseriaceae	Neisseria	Unassigned
OTU_158	Bacteria	Proteobacteria	Alphaproteobacteria	Sphingomonadales	Sphingomonadaceae	Sphingomonas	Unassigned
OTU_159	Bacteria	Proteobacteria	Betaproteobacteria	Burkholderiales	Oxalobacteraceae	Unassigned	Unassigned
OTU_160	Bacteria	Proteobacteria	Gammaproteobacteria	Unassigned	Unassigned	Unassigned	Unassigned
OTU_164	Bacteria	Candidatus_Saccharibacteria	Unassigned	Unassigned	Unassigned	Saccharibacteria_genera_incertae_sedis	Unassigned
OTU_161	Bacteria	Firmicutes	Bacilli	Lactobacillales	Streptococcaceae	Streptococcus	Streptococcus_sanguinis
OTU_162	Bacteria	Firmicutes	Bacilli	Bacillales	Bacillales_Incertae_Sedis_XI	Gemella	Gemella_sanguinis
OTU_168	Bacteria	Proteobacteria	Alphaproteobacteria	Sphingomonadales	Sphingomonadaceae	Novosphingobium	Unassigned
OTU_171	Bacteria	Deinococcus-Thermus	Deinococci	Deinococcales	Deinococcaceae	Deinococcus	Deinococcus_antarcticus
OTU_172	Bacteria	Actinobacteria	Actinobacteria	Actinomycetales	Corynebacteriaceae	Corynebacterium	Unassigned
OTU_174	Bacteria	Candidatus_Saccharibacteria	Unassigned	Unassigned	Unassigned	Unassigned	Unassigned
OTU_173	Bacteria	Actinobacteria	Actinobacteria	Actinomycetales	Unassigned	Unassigned	Unassigned
OTU_175	Bacteria	Proteobacteria	Gammaproteobacteria	Enterobacteriales	Unassigned	Unassigned	Unassigned
OTU_179	Bacteria	Acidobacteria	Acidobacteria_Gp2	Unassigned	Unassigned	Gp2	Unassigned
OTU_176	Bacteria	Firmicutes	Bacilli	Bacillales	Unassigned	Unassigned	Unassigned
OTU_177	Bacteria	Proteobacteria	Alphaproteobacteria	Sphingomonadales	Sphingomonadaceae	Sphingomonas	Unassigned
OTU_178	Bacteria	Proteobacteria	Alphaproteobacteria	Rhizobiales	Unassigned	Unassigned	Unassigned
OTU_181	Bacteria	Bacteroidetes	Sphingobacteriia	Sphingobacteriales	Sphingobacteriaceae	Pedobacter	Unassigned
OTU_183	Bacteria	Deinococcus-Thermus	Deinococci	Deinococcales	Trueperaceae	Truepera	Unassigned
OTU_184	Bacteria	Unassigned	Unassigned	Unassigned	Unassigned	Unassigned	Unassigned
OTU_187	Bacteria	Proteobacteria	Unassigned	Unassigned	Unassigned	Unassigned	Unassigned
OTU_185	Bacteria	Unassigned	Unassigned	Unassigned	Unassigned	Unassigned	Unassigned
OTU_188	Bacteria	Actinobacteria	Actinobacteria	Actinomycetales	Unassigned	Unassigned	Unassigned
OTU_189	Bacteria	Actinobacteria	Actinobacteria	Actinomycetales	Demequinaceae	Demequina	Demequina_lutea
OTU_191	Bacteria	Proteobacteria	Alphaproteobacteria	Rhizobiales	Methylobacteriaceae	Methylobacterium	Unassigned
OTU_192	Bacteria	Proteobacteria	Alphaproteobacteria	Rhizobiales	Unassigned	Unassigned	Unassigned
OTU_193	Bacteria	Proteobacteria	Betaproteobacteria	Burkholderiales	Comamonadaceae	Unassigned	Unassigned
OTU_194	Bacteria	Proteobacteria	Alphaproteobacteria	Rhizobiales	Brucellaceae	Ochrobactrum	Unassigned
OTU_195	Bacteria	Actinobacteria	Actinobacteria	Actinomycetales	Pseudonocardiaceae	Unassigned	Unassigned
OTU_196	Bacteria	Proteobacteria	Betaproteobacteria	Burkholderiales	Comamonadaceae	Unassigned	Unassigned
OTU_198	Bacteria	Proteobacteria	Unassigned	Unassigned	Unassigned	Unassigned	Unassigned
OTU_199	Bacteria	Proteobacteria	Alphaproteobacteria	Caulobacterales	Caulobacteraceae	Brevundimonas	Unassigned
OTU_201	Bacteria	Actinobacteria	Actinobacteria	Actinomycetales	Nocardiaceae	Unassigned	Unassigned
OTU_202	Bacteria	Proteobacteria	Alphaproteobacteria	Rhodobacterales	Rhodobacteraceae	Paracoccus	Unassigned
OTU_203	Bacteria	Proteobacteria	Gammaproteobacteria	Alteromonadales	Shewanellaceae	Shewanella	Unassigned
OTU_205	Bacteria	Actinobacteria	Actinobacteria	Actinomycetales	Unassigned	Unassigned	Unassigned
OTU_204	Bacteria	Proteobacteria	Alphaproteobacteria	Rhizobiales	Unassigned	Unassigned	Unassigned
OTU_208	Bacteria	Proteobacteria	Gammaproteobacteria	Enterobacteriales	Enterobacteriaceae	Unassigned	Unassigned
OTU_209	Bacteria	Actinobacteria	Actinobacteria	Actinomycetales	Microbacteriaceae	Microbacterium	Unassigned
OTU_211	Bacteria	Actinobacteria	Unassigned	Unassigned	Unassigned	Unassigned	Unassigned
OTU_212	Bacteria	Proteobacteria	Alphaproteobacteria	Sphingomonadales	Unassigned	Unassigned	Unassigned
OTU_213	Bacteria	Proteobacteria	Betaproteobacteria	Burkholderiales	Burkholderiales_incertae_sedis	Unassigned	Unassigned
OTU_217	Bacteria	Unassigned	Unassigned	Unassigned	Unassigned	Unassigned	Unassigned
OTU_215	Bacteria	Proteobacteria	Gammaproteobacteria	Enterobacteriales	Enterobacteriaceae	Unassigned	Unassigned
OTU_219	Bacteria	Actinobacteria	Actinobacteria	Actinomycetales	Unassigned	Unassigned	Unassigned
OTU_220	Bacteria	Proteobacteria	Alphaproteobacteria	Caulobacterales	Caulobacteraceae	Brevundimonas	Brevundimonas_mediterranea
OTU_221	Bacteria	Proteobacteria	Gammaproteobacteria	Enterobacteriales	Enterobacteriaceae	Unassigned	Unassigned
OTU_222	Bacteria	Bacteroidetes	Flavobacteriia	Unassigned	Unassigned	Unassigned	Unassigned
OTU_223	Bacteria	Proteobacteria	Betaproteobacteria	Burkholderiales	Comamonadaceae	Unassigned	Unassigned
OTU_224	Bacteria	Firmicutes	Clostridia	Clostridiales	Peptostreptococcaceae	Peptostreptococcus	Peptostreptococcus_stomatis
OTU_225	Bacteria	Actinobacteria	Actinobacteria	Actinomycetales	Corynebacteriaceae	Corynebacterium	Unassigned
OTU_226	Bacteria	Proteobacteria	Alphaproteobacteria	Unassigned	Unassigned	Unassigned	Unassigned
OTU_228	Bacteria	Actinobacteria	Actinobacteria	Actinomycetales	Micrococcaceae	Kocuria	Kocuria_gwangalliensis
OTU_229	Bacteria	Actinobacteria	Actinobacteria	Actinomycetales	Corynebacteriaceae	Corynebacterium	Unassigned
OTU_230	Bacteria	Actinobacteria	Actinobacteria	Actinomycetales	Intrasporangiaceae	Janibacter	Unassigned
OTU_233	Bacteria	Bacteroidetes	Bacteroidia	Bacteroidales	Prevotellaceae	Alloprevotella	Alloprevotella_rava
OTU_232	Bacteria	Bacteroidetes	Sphingobacteriia	Sphingobacteriales	Sphingobacteriaceae	Sphingobacterium	Sphingobacterium_daejeonense
OTU_231	Bacteria	Proteobacteria	Alphaproteobacteria	Unassigned	Unassigned	Unassigned	Unassigned
OTU_234	Bacteria	Proteobacteria	Alphaproteobacteria	Rhizobiales	Unassigned	Unassigned	Unassigned
OTU_235	Bacteria	Proteobacteria	Gammaproteobacteria	Pseudomonadales	Unassigned	Unassigned	Unassigned
OTU_236	Bacteria	Proteobacteria	Unassigned	Unassigned	Unassigned	Unassigned	Unassigned
OTU_237	Bacteria	Proteobacteria	Betaproteobacteria	Unassigned	Unassigned	Unassigned	Unassigned
OTU_239	Bacteria	Firmicutes	Clostridia	Clostridiales	Clostridiales_Incertae_Sedis_XI	Anaerococcus	Unassigned
OTU_243	Bacteria	Bacteroidetes	Bacteroidia	Bacteroidales	Prevotellaceae	Prevotella	Prevotella_timonensis
OTU_240	Bacteria	Proteobacteria	Alphaproteobacteria	Unassigned	Unassigned	Unassigned	Unassigned
OTU_241	Bacteria	Proteobacteria	Alphaproteobacteria	Unassigned	Unassigned	Unassigned	Unassigned
OTU_244	Bacteria	Proteobacteria	Alphaproteobacteria	Unassigned	Unassigned	Unassigned	Unassigned
OTU_245	Bacteria	Proteobacteria	Unassigned	Unassigned	Unassigned	Unassigned	Unassigned
OTU_247	Bacteria	Proteobacteria	Gammaproteobacteria	Enterobacteriales	Unassigned	Unassigned	Unassigned
OTU_248	Bacteria	Proteobacteria	Gammaproteobacteria	Xanthomonadales	Xanthomonadaceae	Unassigned	Unassigned
OTU_249	Bacteria	Actinobacteria	Actinobacteria	Actinomycetales	Micrococcaceae	Micrococcus	Unassigned
OTU_250	Bacteria	Deinococcus-Thermus	Deinococci	Deinococcales	Deinococcaceae	Deinococcus	Unassigned
OTU_251	Bacteria	Firmicutes	Bacilli	Bacillales	Bacillaceae_1	Bacillus	Unassigned
OTU_253	Bacteria	Firmicutes	Clostridia	Clostridiales	Lachnospiraceae	Oribacterium	Oribacterium_sinus
OTU_252	Bacteria	Proteobacteria	Alphaproteobacteria	Unassigned	Unassigned	Unassigned	Unassigned
OTU_254	Bacteria	Bacteroidetes	Flavobacteriia	Flavobacteriales	Flavobacteriaceae	Empedobacter	Empedobacter_brevis
OTU_255	Bacteria	Bacteroidetes	Cytophagia	Cytophagales	Cytophagaceae	Spirosoma	Unassigned
OTU_256	Bacteria	Unassigned	Unassigned	Unassigned	Unassigned	Unassigned	Unassigned
OTU_258	Bacteria	Parcubacteria	Unassigned	Unassigned	Unassigned	Parcubacteria_genera_incertae_sedis	Unassigned
OTU_257	Bacteria	Proteobacteria	Alphaproteobacteria	Unassigned	Unassigned	Unassigned	Unassigned
OTU_260	Bacteria	Bacteroidetes	Cytophagia	Cytophagales	Cytophagaceae	Hymenobacter	Unassigned
OTU_264	Bacteria	Parcubacteria	Unassigned	Unassigned	Unassigned	Parcubacteria_genera_incertae_sedis	Unassigned
OTU_262	Bacteria	Bacteroidetes	Flavobacteriia	Flavobacteriales	Flavobacteriaceae	Flavobacterium	Flavobacterium_ummariense
OTU_261	Bacteria	Acidobacteria	Acidobacteria_Gp3	Unassigned	Unassigned	Gp3	Unassigned
OTU_263	Bacteria	Actinobacteria	Actinobacteria	Actinomycetales	Nocardioidaceae	Unassigned	Unassigned
OTU_265	Bacteria	Actinobacteria	Actinobacteria	Actinomycetales	Nocardiaceae	Williamsia	Unassigned
OTU_266	Bacteria	Actinobacteria	Actinobacteria	Actinomycetales	Unassigned	Unassigned	Unassigned
OTU_267	Bacteria	Proteobacteria	Alphaproteobacteria	Unassigned	Unassigned	Unassigned	Unassigned
OTU_268	Bacteria	Proteobacteria	Alphaproteobacteria	Rhizobiales	Rhizobiaceae	Rhizobium	Rhizobium_pusense
OTU_270	Bacteria	Bacteroidetes	Unassigned	Unassigned	Unassigned	Unassigned	Unassigned
OTU_272	Bacteria	Bacteroidetes	Flavobacteriia	Flavobacteriales	Flavobacteriaceae	Chryseobacterium	Unassigned
OTU_271	Bacteria	Proteobacteria	Betaproteobacteria	Unassigned	Unassigned	Unassigned	Unassigned
OTU_274	Bacteria	Bacteroidetes	Sphingobacteriia	Sphingobacteriales	Sphingobacteriaceae	Sphingobacterium	Flavobacterium_mizutaii
OTU_273	Bacteria	Proteobacteria	Alphaproteobacteria	Rhizobiales	Unassigned	Unassigned	Unassigned
OTU_276	Bacteria	Fusobacteria	Fusobacteriia	Fusobacteriales	Leptotrichiaceae	Leptotrichia	Unassigned
OTU_277	Bacteria	Proteobacteria	Betaproteobacteria	Burkholderiales	Comamonadaceae	Unassigned	Unassigned
OTU_280	Bacteria	Proteobacteria	Unassigned	Unassigned	Unassigned	Unassigned	Unassigned
OTU_284	Bacteria	Actinobacteria	Actinobacteria	Actinomycetales	Actinomycetaceae	Actinomyces	Actinomyces_dentalis
OTU_283	Bacteria	Proteobacteria	Unassigned	Unassigned	Unassigned	Unassigned	Unassigned
OTU_285	Bacteria	Actinobacteria	Actinobacteria	Acidimicrobiales	Iamiaceae	Unassigned	Unassigned
OTU_286	Bacteria	Proteobacteria	Unassigned	Unassigned	Unassigned	Unassigned	Unassigned
OTU_288	Bacteria	Proteobacteria	Betaproteobacteria	Burkholderiales	Unassigned	Unassigned	Unassigned
OTU_290	Bacteria	Proteobacteria	Unassigned	Unassigned	Unassigned	Unassigned	Unassigned
OTU_289	Bacteria	Firmicutes	Bacilli	Bacillales	Bacillaceae_1	Bacillus	Unassigned
OTU_291	Bacteria	Firmicutes	Clostridia	Clostridiales	Clostridiales_Incertae_Sedis_XI	Anaerococcus	Unassigned
OTU_293	Bacteria	Bacteroidetes	Bacteroidia	Bacteroidales	Prevotellaceae	Prevotella	Prevotella_nigrescens
OTU_292	Bacteria	Firmicutes	Bacilli	Bacillales	Bacillales_Incertae_Sedis_XII	Exiguobacterium	Unassigned
OTU_295	Bacteria	Bacteroidetes	Cytophagia	Cytophagales	Cyclobacteriaceae	Algoriphagus	Unassigned
OTU_294	Bacteria	Proteobacteria	Gammaproteobacteria	Unassigned	Unassigned	Unassigned	Unassigned
OTU_296	Bacteria	Proteobacteria	Gammaproteobacteria	Enterobacteriales	Enterobacteriaceae	Unassigned	Unassigned
OTU_298	Bacteria	Proteobacteria	Gammaproteobacteria	Unassigned	Unassigned	Unassigned	Unassigned
OTU_299	Bacteria	Proteobacteria	Gammaproteobacteria	Enterobacteriales	Enterobacteriaceae	Dickeya	Unassigned
OTU_306	Bacteria	Proteobacteria	Betaproteobacteria	Burkholderiales	Comamonadaceae	Unassigned	Unassigned
OTU_303	Bacteria	Actinobacteria	Actinobacteria	Actinomycetales	Unassigned	Unassigned	Unassigned
OTU_302	Bacteria	Actinobacteria	Actinobacteria	Unassigned	Unassigned	Unassigned	Unassigned
OTU_301	Bacteria	Actinobacteria	Actinobacteria	Actinomycetales	Pseudonocardiaceae	Pseudonocardia	Unassigned
OTU_307	Bacteria	Bacteroidetes	Cytophagia	Cytophagales	Cytophagaceae	Cytophaga	Cytophaga_hutchinsonii
OTU_308	Bacteria	Proteobacteria	Unassigned	Unassigned	Unassigned	Unassigned	Unassigned
OTU_309	Bacteria	Proteobacteria	Betaproteobacteria	Burkholderiales	Oxalobacteraceae	Unassigned	Unassigned
OTU_310	Bacteria	Proteobacteria	Unassigned	Unassigned	Unassigned	Unassigned	Unassigned
OTU_314	Bacteria	Actinobacteria	Actinobacteria	Actinomycetales	Actinomycetaceae	Actinomyces	Unassigned
OTU_313	Bacteria	Actinobacteria	Unassigned	Unassigned	Unassigned	Unassigned	Unassigned
OTU_316	Bacteria	Unassigned	Unassigned	Unassigned	Unassigned	Unassigned	Unassigned
OTU_315	Bacteria	Unassigned	Unassigned	Unassigned	Unassigned	Unassigned	Unassigned
OTU_320	Bacteria	Actinobacteria	Actinobacteria	Actinomycetales	Streptomycetaceae	Streptomyces	Unassigned
OTU_321	Bacteria	Unassigned	Unassigned	Unassigned	Unassigned	Unassigned	Unassigned
OTU_322	Bacteria	Proteobacteria	Unassigned	Unassigned	Unassigned	Unassigned	Unassigned
OTU_323	Bacteria	Proteobacteria	Alphaproteobacteria	Rhizobiales	Methylobacteriaceae	Methylobacterium	Unassigned
OTU_324	Bacteria	Proteobacteria	Alphaproteobacteria	Rhizobiales	Unassigned	Unassigned	Unassigned
OTU_325	Bacteria	Proteobacteria	Gammaproteobacteria	Enterobacteriales	Enterobacteriaceae	Unassigned	Unassigned
OTU_326	Bacteria	Proteobacteria	Betaproteobacteria	Unassigned	Unassigned	Unassigned	Unassigned
OTU_329	Bacteria	Unassigned	Unassigned	Unassigned	Unassigned	Unassigned	Unassigned
OTU_327	Bacteria	Proteobacteria	Alphaproteobacteria	Rhizobiales	Unassigned	Unassigned	Unassigned
OTU_330	Bacteria	Unassigned	Unassigned	Unassigned	Unassigned	Unassigned	Unassigned
OTU_331	Bacteria	Proteobacteria	Alphaproteobacteria	Sphingomonadales	Unassigned	Unassigned	Unassigned
OTU_332	Bacteria	Proteobacteria	Unassigned	Unassigned	Unassigned	Unassigned	Unassigned
OTU_333	Bacteria	Unassigned	Unassigned	Unassigned	Unassigned	Unassigned	Unassigned
OTU_334	Bacteria	Actinobacteria	Actinobacteria	Actinomycetales	Propionibacteriaceae	Aestuariimicrobium	Aestuariimicrobium_kwangyangense
OTU_335	Bacteria	Actinobacteria	Actinobacteria	Actinomycetales	Microbacteriaceae	Unassigned	Unassigned
OTU_336	Bacteria	Actinobacteria	Actinobacteria	Actinomycetales	Brevibacteriaceae	Brevibacterium	Unassigned
OTU_338	Bacteria	Proteobacteria	Gammaproteobacteria	Unassigned	Unassigned	Unassigned	Unassigned
OTU_339	Bacteria	Firmicutes	Bacilli	Bacillales	Unassigned	Unassigned	Unassigned
OTU_341	Bacteria	Proteobacteria	Gammaproteobacteria	Enterobacteriales	Enterobacteriaceae	Unassigned	Unassigned
OTU_342	Bacteria	Proteobacteria	Alphaproteobacteria	Unassigned	Unassigned	Unassigned	Unassigned
OTU_343	Bacteria	Proteobacteria	Alphaproteobacteria	Rhizobiales	Unassigned	Unassigned	Unassigned
OTU_344	Bacteria	Proteobacteria	Alphaproteobacteria	Sphingomonadales	Sphingomonadaceae	Sphingomonas	Unassigned
OTU_345	Bacteria	Proteobacteria	Gammaproteobacteria	Enterobacteriales	Enterobacteriaceae	Unassigned	Unassigned
OTU_347	Bacteria	Bacteroidetes	Bacteroidia	Bacteroidales	Prevotellaceae	Prevotella	Prevotella_corporis
OTU_346	Bacteria	Proteobacteria	Betaproteobacteria	Burkholderiales	Comamonadaceae	Unassigned	Unassigned
OTU_349	Bacteria	Unassigned	Unassigned	Unassigned	Unassigned	Unassigned	Unassigned
OTU_350	Bacteria	Firmicutes	Bacilli	Bacillales	Paenibacillaceae_1	Paenibacillus	Unassigned
OTU_351	Bacteria	Proteobacteria	Gammaproteobacteria	Enterobacteriales	Unassigned	Unassigned	Unassigned
OTU_352	Bacteria	Unassigned	Unassigned	Unassigned	Unassigned	Unassigned	Unassigned
OTU_353	Bacteria	Firmicutes	Bacilli	Bacillales	Planococcaceae	Lysinibacillus	Lysinibacillus_chungkukjangi
OTU_354	Bacteria	Proteobacteria	Alphaproteobacteria	Rhizobiales	Methylobacteriaceae	Methylobacterium	Unassigned
OTU_355	Bacteria	Proteobacteria	Alphaproteobacteria	Rhizobiales	Methylobacteriaceae	Unassigned	Unassigned
OTU_356	Bacteria	Proteobacteria	Unassigned	Unassigned	Unassigned	Unassigned	Unassigned
OTU_357	Bacteria	Proteobacteria	Alphaproteobacteria	Rhizobiales	Bradyrhizobiaceae	Unassigned	Unassigned
OTU_359	Bacteria	Unassigned	Unassigned	Unassigned	Unassigned	Unassigned	Unassigned
OTU_360	Bacteria	Actinobacteria	Actinobacteria	Actinomycetales	Corynebacteriaceae	Corynebacterium	Unassigned
OTU_361	Bacteria	Bacteroidetes	Flavobacteriia	Flavobacteriales	Flavobacteriaceae	Chryseobacterium	Unassigned
OTU_362	Bacteria	Proteobacteria	Unassigned	Unassigned	Unassigned	Unassigned	Unassigned
OTU_365	Bacteria	Bacteroidetes	Flavobacteriia	Flavobacteriales	Flavobacteriaceae	Chryseobacterium	Unassigned
OTU_363	Bacteria	Proteobacteria	Alphaproteobacteria	Rhizobiales	Unassigned	Unassigned	Unassigned
OTU_364	Bacteria	Firmicutes	Bacilli	Bacillales	Paenibacillaceae_1	Thermobacillus	Unassigned
OTU_366	Bacteria	Proteobacteria	Unassigned	Unassigned	Unassigned	Unassigned	Unassigned
OTU_367	Bacteria	Actinobacteria	Actinobacteria	Actinomycetales	Propionibacteriaceae	Propionibacterium	Propionibacterium_acnes
OTU_368	Bacteria	Firmicutes	Unassigned	Unassigned	Unassigned	Unassigned	Unassigned
OTU_369	Bacteria	Proteobacteria	Alphaproteobacteria	Sphingomonadales	Sphingomonadaceae	Sphingomonas	Unassigned
OTU_371	Bacteria	Proteobacteria	Alphaproteobacteria	Rhodobacterales	Rhodobacteraceae	Paracoccus	Unassigned
OTU_376	Bacteria	Bacteroidetes	Bacteroidia	Bacteroidales	Prevotellaceae	Prevotella	Prevotella_oris
OTU_372	Bacteria	Proteobacteria	Betaproteobacteria	Unassigned	Unassigned	Unassigned	Unassigned
OTU_373	Bacteria	Actinobacteria	Actinobacteria	Actinomycetales	Actinomycetaceae	Actinomyces	Unassigned
OTU_377	Bacteria	Proteobacteria	Alphaproteobacteria	Rhizobiales	Hyphomicrobiaceae	Devosia	Devosia_submarina
OTU_379	Bacteria	Proteobacteria	Alphaproteobacteria	Sphingomonadales	Unassigned	Unassigned	Unassigned
OTU_380	Bacteria	Proteobacteria	Gammaproteobacteria	Unassigned	Unassigned	Unassigned	Unassigned
OTU_381	Bacteria	Actinobacteria	Actinobacteria	Actinomycetales	Corynebacteriaceae	Corynebacterium	Unassigned

## Sheet: S2
Table S2 ASV abundance of OTUs.
OTUID	Mock1	Mock2	Mock3	Mock4	Mock6	Moryzae1	Moryzae2	Moryzae3	Moryzae5	Moryzae6	Uvirens1	Uvirens2	Uvirens4	Uvirens5	Uvirens6
OTU_1	99	514	47	27	37	3652	1672	424	7269	1208	2348	5182	566	18414	7007
OTU_10	26	87	2	7	7	11	34	1186	394	176	4	746	48	29	688
OTU_100	9	0	0	0	0	0	0	0	0	0	0	0	0	0	0
OTU_101	2	0	0	0	0	3	0	0	0	0	0	0	0	0	0
OTU_102	1	1	2	1	0	5	1	2	0	0	0	0	0	0	0
OTU_103	0	5	0	0	0	0	0	2	0	0	0	18	0	0	0
OTU_105	1	1	0	0	1	3	0	0	0	0	0	0	0	0	0
OTU_107	1	0	3	20	0	5	7	1	0	5	2	0	2	0	1
OTU_109	2	0	5	1	0	6	0	0	1	3	0	0	0	0	0
OTU_11	17	12	4	6	5	10	49	22	19	11	7	285	61	1853	293
OTU_110	0	1	6	0	1	2	0	0	0	1	0	0	1	0	0
OTU_111	0	0	0	0	6	0	0	0	0	0	0	0	0	0	0
OTU_112	4	1	0	0	3	2	0	0	1	0	0	0	0	0	0
OTU_113	3	0	0	1	0	0	0	1	0	0	0	0	0	0	0
OTU_114	0	0	0	0	0	0	0	0	5	0	0	0	0	0	0
OTU_116	0	0	0	1	0	0	4	2	0	1	0	0	2	0	2
OTU_117	0	0	0	0	0	7	0	0	0	1	0	0	0	0	0
OTU_118	0	0	0	1	3	0	0	2	0	0	0	0	0	0	3
OTU_119	0	0	0	0	0	0	1	4	0	0	0	0	0	0	0
OTU_12	41	13	6	9	8	23	1789	52	42	313	1	5	10	22	18
OTU_120	1	3	0	1	3	3	2	1	0	0	0	0	0	0	0
OTU_123	0	0	0	0	0	4	0	0	0	0	0	0	0	0	0
OTU_124	1	0	0	3	0	0	0	0	0	0	0	0	0	1	0
OTU_125	0	0	0	0	0	0	0	1	0	0	3	0	0	4	0
OTU_126	0	0	0	0	1	0	0	0	0	0	0	0	0	0	0
OTU_128	0	0	0	0	0	0	0	5	0	0	0	0	0	0	0
OTU_13	85	37	23	14	14	28	1238	411	70	1182	6	17	175	575	1354
OTU_130	0	0	0	0	0	2	0	3	0	0	0	0	0	0	0
OTU_131	0	0	0	0	0	11	8	21	4	0	302	5	19	2	24
OTU_132	0	0	0	0	0	2	0	1	0	0	0	0	1	0	0
OTU_133	0	4	0	0	0	0	0	0	0	0	0	0	0	0	0
OTU_135	0	0	1	0	0	3	0	0	0	0	0	0	0	0	0
OTU_136	0	0	0	1	1	25	14	2	2	19	0	0	0	3	5
OTU_138	0	0	1	0	0	0	0	0	0	0	0	0	29	0	0
OTU_139	0	0	0	0	1	0	0	0	2	0	0	0	0	0	0
OTU_14	3	41	105	1216	8	9	11	34	3	5	22	1	11	0	4
OTU_142	0	0	0	0	0	0	0	0	0	0	0	0	0	0	0
OTU_145	0	0	0	0	0	0	3	0	0	0	0	0	0	0	0
OTU_146	4	3	0	0	0	0	3	0	9	5	0	0	2	11	0
OTU_147	0	0	0	0	0	0	0	0	3	0	0	0	0	0	0
OTU_148	0	0	0	0	0	0	0	0	3	0	0	0	0	0	0
OTU_15	21	22	7	6	8	176	282	559	279	319	30	63	114	139	101
OTU_150	0	0	2	0	0	1	0	1	0	0	0	0	0	0	0
OTU_153	0	0	0	0	0	0	0	4	1	6	0	0	0	0	0
OTU_154	0	0	0	0	0	3	0	0	0	0	0	0	0	0	0
OTU_155	0	1	0	0	0	1	0	0	1	0	1	0	1	2	1
OTU_156	1	0	0	0	0	3	0	0	0	0	0	0	0	0	0
OTU_158	0	0	0	0	0	1	3	1	0	1	0	2	0	0	0
OTU_159	0	0	0	0	0	2	9	6	2	3	0	2	0	0	0
OTU_16	2	4	2	3	3	35	324	527	42	70	8	201	44	27	33
OTU_160	0	0	0	0	0	0	4	0	0	0	0	0	0	0	0
OTU_161	3	1	2	1	1	0	3	1	0	2	0	0	0	2	0
OTU_162	3	0	0	0	0	0	0	0	0	0	0	0	0	0	0
OTU_164	0	0	0	0	1	4	0	0	0	0	0	0	0	0	0
OTU_168	0	0	0	1	0	0	0	1	0	0	0	2	0	0	0
OTU_171	0	0	0	3	0	0	0	0	0	0	0	0	0	0	0
OTU_172	0	0	0	0	0	0	3	0	0	0	0	0	0	0	0
OTU_173	0	0	0	0	0	3	0	0	0	0	0	0	0	0	0
OTU_174	0	0	0	0	0	3	0	0	0	0	0	0	0	0	0
OTU_175	0	0	0	0	0	3	11	9	1	5	14	0	2	1	4
OTU_176	0	0	0	0	0	3	0	0	0	0	0	0	0	0	0
OTU_177	0	0	0	0	0	0	3	0	0	5	0	0	0	0	0
OTU_178	3	12	4	0	5	4	8	1	15	9	0	0	16	0	0
OTU_179	0	0	1	0	0	0	0	0	0	0	0	0	0	0	0
OTU_181	0	0	0	0	0	1	0	2	0	0	0	0	0	0	0
OTU_183	0	0	3	1	0	0	0	0	0	0	0	0	0	0	1
OTU_184	0	0	0	0	0	0	0	0	0	0	0	0	0	0	0
OTU_185	0	0	0	3	0	0	0	0	0	0	0	0	0	0	0
OTU_187	0	0	0	0	0	0	0	1	0	1	0	0	6	0	0
OTU_188	3	0	0	0	0	0	0	0	0	0	0	0	0	0	0
OTU_189	0	0	0	3	0	0	0	0	0	0	0	0	0	0	0
OTU_19	53	54	53	71	139	25	11	19	18	12	18	8	25	17	8
OTU_191	5	2	1	0	0	5	22	1	7	10	0	0	21	16	40
OTU_192	0	0	0	0	0	0	1	1	0	3	0	0	0	0	2
OTU_193	0	0	0	0	0	0	0	0	0	3	0	0	0	0	0
OTU_194	0	0	0	1	0	0	0	0	0	0	0	3	0	0	0
OTU_195	0	0	0	0	0	0	0	0	3	0	0	0	0	0	0
OTU_196	0	0	0	0	0	0	0	0	0	0	0	0	0	0	3
OTU_198	0	0	0	0	0	0	0	0	0	3	0	0	0	0	0
OTU_199	1	0	0	1	0	0	0	6	0	0	0	0	0	1	0
OTU_201	0	0	0	1	2	0	0	0	0	0	0	0	0	0	0
OTU_202	0	0	0	1	0	0	0	3	0	0	0	0	0	0	0
OTU_203	0	0	0	0	0	0	0	0	3	0	0	0	0	0	0
OTU_204	0	0	0	0	0	0	3	0	0	2	0	0	5	5	2
OTU_205	0	0	0	0	0	0	0	3	0	0	0	0	0	0	0
OTU_208	0	0	0	0	0	0	0	3	0	0	5	0	2	1	1
OTU_209	0	0	0	0	0	0	0	0	0	0	0	0	0	1	6
OTU_21	77	46	16	7	51	85	87	31	168	92	9	3	2	110	41
OTU_211	0	0	0	0	0	0	0	3	0	0	0	0	0	0	0
OTU_212	0	0	0	0	0	2	0	1	3	1	0	0	0	1	0
OTU_213	0	0	0	0	0	0	2	0	0	0	0	0	0	0	0
OTU_215	0	0	0	0	0	0	1	0	0	0	1	2	0	0	0
OTU_217	0	0	0	0	0	0	0	0	0	2	0	0	0	0	0
OTU_219	0	2	0	0	0	0	0	0	0	0	0	0	0	0	0
OTU_22	2	0	0	0	4	10	1	12	0	0	6	22	0	340	7
OTU_220	0	3	0	0	0	0	0	1	1	0	1	0	0	0	0
OTU_221	0	0	0	3	0	0	0	14	0	0	0	0	0	0	0
OTU_222	0	0	0	0	0	0	0	0	0	0	0	0	0	0	0
OTU_223	0	0	0	0	0	0	0	0	0	0	0	0	0	0	0
OTU_224	0	0	1	0	0	1	0	0	0	0	0	0	0	0	0
OTU_225	0	2	0	0	0	0	0	0	0	0	0	0	0	0	0
OTU_226	0	0	0	0	0	0	0	4	0	0	0	0	1	0	0
OTU_228	4	0	2	1	0	1	0	1	0	0	0	0	0	0	2
OTU_229	0	0	1	0	1	0	0	0	0	0	0	0	0	0	0
OTU_230	0	0	1	0	0	1	0	0	0	0	0	0	0	0	0
OTU_231	0	0	0	0	0	0	5	0	1	0	0	0	0	0	0
OTU_232	0	0	0	0	0	2	0	0	0	0	0	0	0	0	0
OTU_233	0	0	0	0	0	2	0	0	0	0	0	0	0	0	0
OTU_234	0	0	0	0	0	0	0	0	0	3	0	0	0	0	0
OTU_235	0	0	0	0	0	2	0	0	0	0	0	0	0	0	0
OTU_236	0	0	0	0	0	0	0	0	0	0	0	0	0	0	0
OTU_237	0	0	0	0	0	2	0	0	0	0	0	0	0	0	0
OTU_239	0	0	0	0	0	0	0	0	0	2	0	0	0	0	0
OTU_24	2	24	1	2	6	1	0	0	1	2	0	0	2	0	1
OTU_240	0	0	0	0	0	0	0	0	0	3	0	0	0	0	0
OTU_241	0	0	0	0	0	0	2	0	0	0	0	0	3	1	1
OTU_243	0	0	0	0	0	0	0	0	0	1	0	0	0	0	0
OTU_244	1	0	0	0	0	0	2	0	7	6	0	0	2	0	0
OTU_245	0	0	0	0	0	0	0	0	0	0	0	0	0	0	0
OTU_247	0	0	0	0	0	5	0	4	0	0	9	2	0	0	14
OTU_248	0	0	0	0	0	0	0	0	2	0	0	0	0	0	0
OTU_249	0	0	1	0	2	0	0	0	0	1	0	0	0	0	0
OTU_25	0	0	3	8	1	2	2	2	1	2	0	5	193	5	2
OTU_250	0	0	2	0	0	0	0	0	0	0	0	0	0	0	0
OTU_251	0	0	0	4	0	0	0	0	0	0	0	0	0	0	0
OTU_252	0	0	0	2	1	2	0	1	2	0	0	0	0	0	0
OTU_253	0	0	0	2	0	0	0	0	0	0	0	0	0	0	0
OTU_254	0	0	0	2	0	0	0	0	0	0	0	0	0	0	0
OTU_255	0	1	0	0	0	0	0	0	0	0	0	0	0	0	0
OTU_256	0	0	0	0	0	2	0	0	0	0	0	0	0	0	0
OTU_257	0	0	0	0	0	1	0	0	0	0	0	0	0	0	0
OTU_258	0	2	2	0	0	0	0	0	0	0	0	0	0	0	0
OTU_26	94	16	2	2	1	2	131	3	48	18	0	2	4	6	3
OTU_260	0	0	2	0	0	0	0	0	0	0	0	0	0	0	0
OTU_261	0	2	0	0	0	0	0	0	0	0	0	0	0	0	0
OTU_262	0	2	1	0	0	0	0	0	0	0	0	0	0	0	0
OTU_263	0	0	0	0	0	0	0	0	0	0	0	0	0	0	0
OTU_264	0	0	0	0	0	2	0	0	0	0	0	0	0	0	0
OTU_265	0	0	0	0	2	0	0	0	0	0	0	0	0	0	0
OTU_266	0	0	0	2	0	0	0	0	0	0	1	0	0	0	0
OTU_267	0	0	0	0	0	2	0	0	0	0	0	0	0	0	0
OTU_268	0	0	0	2	0	0	0	0	0	0	0	0	0	0	0
OTU_27	12	6	0	0	21	29	75	0	19	2	1	8	1	0	3
OTU_270	0	0	0	0	0	2	0	0	0	0	0	0	0	0	0
OTU_271	0	0	0	0	0	0	0	0	0	0	0	0	2	0	0
OTU_272	0	0	0	0	0	0	0	0	0	2	0	0	0	5	0
OTU_273	0	0	0	0	0	0	0	0	0	0	0	0	0	4	2
OTU_274	0	0	0	0	1	2	0	0	0	0	0	0	0	0	0
OTU_276	0	0	0	0	0	2	0	0	0	0	0	0	0	0	0
OTU_277	0	0	0	0	0	2	1	0	4	0	1	3	0	16	0
OTU_28	51	25	42	31	51	41	2	10	5	19	4	3	2	1	5
OTU_280	0	0	0	0	0	0	0	0	0	0	0	0	0	0	2
OTU_283	0	0	0	0	0	0	0	0	0	0	0	0	2	0	0
OTU_284	2	0	0	0	0	0	0	0	0	0	0	0	0	0	0
OTU_285	2	0	0	0	0	0	0	0	0	0	0	0	0	0	0
OTU_286	0	0	0	0	0	0	0	0	0	0	0	2	0	0	0
OTU_288	0	0	0	0	0	0	0	0	0	0	0	0	0	0	0
OTU_289	0	0	0	0	0	0	0	0	0	2	0	0	0	0	0
OTU_29	14	21	4	7	10	14	20	12	3	11	0	0	1	0	0
OTU_290	0	0	0	0	0	0	3	0	0	1	0	0	0	2	10
OTU_291	2	0	0	0	0	0	0	0	0	0	0	0	0	0	0
OTU_292	0	0	0	0	0	1	0	1	1	0	0	0	0	0	0
OTU_293	0	1	0	0	0	0	0	3	0	0	0	0	0	0	0
OTU_294	0	0	0	0	0	0	0	4	0	0	2	0	2	0	10
OTU_295	0	0	0	0	0	2	0	0	0	0	0	0	0	0	0
OTU_296	0	0	0	0	3	0	0	0	0	0	0	0	0	0	0
OTU_298	0	0	0	0	0	0	0	0	0	0	0	0	2	0	0
OTU_299	0	0	0	0	0	2	0	0	0	0	2	13	1	0	2
OTU_3	15	17	21	59	15	287	96	459	88	95	19143	160	1954	41	2638
OTU_301	0	0	0	2	0	0	0	0	0	0	0	0	0	0	0
OTU_302	0	0	0	2	0	0	0	0	0	0	0	0	0	0	0
OTU_303	0	0	0	0	2	0	0	0	0	0	0	0	0	0	0
OTU_306	0	0	0	0	0	2	0	0	0	0	0	0	0	0	0
OTU_307	0	0	0	0	0	0	0	0	0	0	0	0	0	0	0
OTU_308	0	0	0	0	0	2	0	0	0	0	0	0	0	0	0
OTU_309	0	0	0	0	0	2	0	0	0	0	0	0	0	0	0
OTU_31	0	11	10	132	4	1	2	445	5	8	24	0	2	0	7
OTU_310	0	0	0	0	0	0	0	0	0	0	0	0	0	0	2
OTU_313	0	0	0	0	0	0	0	0	0	0	0	0	0	0	2
OTU_314	2	0	0	0	0	0	0	0	0	0	0	0	0	0	0
OTU_315	2	0	0	0	0	0	0	0	0	0	0	0	0	0	0
OTU_316	0	0	1	0	0	0	0	0	0	0	0	0	0	0	0
OTU_32	57	20	4	7	7	44	65	12	174	151	1	17	145	15	9
OTU_320	0	0	0	0	0	0	0	0	0	0	0	0	0	2	0
OTU_321	0	0	0	0	0	0	0	0	0	0	0	0	0	0	0
OTU_322	0	0	0	0	0	0	0	0	0	0	2	0	0	0	0
OTU_323	10	0	1	0	1	6	25	1	16	4	0	1	36	0	2
OTU_324	0	0	0	0	0	0	0	0	0	3	0	0	0	0	0
OTU_325	0	0	0	0	0	0	0	0	2	0	0	0	0	0	0
OTU_326	0	0	0	0	0	0	0	0	1	2	2	0	0	0	0
OTU_327	0	0	0	0	0	0	0	0	0	0	0	2	0	0	0
OTU_329	0	0	0	0	0	2	0	0	0	0	0	0	0	0	0
OTU_33	0	0	0	0	0	8	86	19	1	2	0	1	5	1	1
OTU_330	0	0	0	0	0	0	0	0	0	0	0	2	0	0	0
OTU_331	0	0	0	0	0	3	0	0	0	0	0	0	0	0	0
OTU_332	0	0	0	0	0	0	0	0	2	0	0	0	0	0	0
OTU_333	0	0	0	0	0	0	0	0	0	0	0	0	0	0	0
OTU_334	0	0	0	0	0	2	0	0	0	0	0	0	0	0	0
OTU_335	0	0	0	0	0	0	2	0	0	0	0	0	0	0	0
OTU_336	0	0	0	2	0	0	2	0	0	0	0	0	0	0	0
OTU_338	0	0	0	0	0	0	0	0	0	0	0	2	0	0	0
OTU_339	0	0	0	0	0	0	0	0	0	0	0	0	0	2	0
OTU_341	0	0	0	0	0	4	0	1	0	1	317	1	0	4	1
OTU_342	0	0	0	0	0	0	0	2	0	0	0	0	0	0	0
OTU_343	3	2	0	0	1	0	4	3	3	0	0	1	2	0	0
OTU_344	0	0	0	0	0	0	2	2	0	6	0	0	0	1	0
OTU_345	0	0	0	0	0	0	0	0	1	0	0	0	0	0	0
OTU_346	0	0	0	0	0	2	0	0	0	0	0	0	0	0	0
OTU_347	0	0	0	0	0	2	0	0	0	0	0	0	0	0	0
OTU_349	0	0	0	0	0	0	0	2	0	0	0	0	0	0	0
OTU_35	19	7	3	2	3	8	70	5	12	25	2	14	190	128	11
OTU_350	0	0	0	0	0	1	2	0	0	0	1	0	0	0	0
OTU_351	0	0	0	0	0	0	0	0	0	0	2	0	0	0	0
OTU_352	0	0	0	0	0	0	0	2	0	0	0	2	0	0	14
OTU_353	0	1	0	0	0	0	0	0	2	0	0	0	0	0	0
OTU_354	0	0	0	0	0	0	0	0	2	0	0	0	0	2	0
OTU_355	0	0	0	0	0	0	0	0	0	0	0	0	2	0	0
OTU_356	0	0	0	0	0	0	0	0	0	0	0	0	0	0	0
OTU_357	0	0	0	0	0	0	0	0	0	2	0	0	0	0	0
OTU_359	0	0	0	0	0	0	0	0	0	1	0	3	0	5	9
OTU_36	0	5	24	224	3	14	8	2	3	3	0	1	2	1	2
OTU_360	1	0	0	0	0	0	0	0	0	2	0	0	0	0	0
OTU_361	0	0	0	0	0	0	0	3	0	0	0	0	0	0	0
OTU_362	0	0	0	1	0	16	6	6	3	5	2	0	2	0	1
OTU_363	0	0	0	0	0	0	0	0	0	3	0	0	0	0	0
OTU_364	0	0	0	0	0	0	0	0	2	0	0	0	0	0	0
OTU_365	0	2	0	0	0	0	0	1	0	0	0	0	0	0	0
OTU_366	0	0	0	0	0	0	0	0	0	1	0	2	0	0	0
OTU_367	0	0	0	0	0	2	0	0	0	0	0	0	0	0	0
OTU_368	0	0	0	0	0	0	0	2	0	0	0	0	0	0	0
OTU_369	0	0	0	0	0	1	2	0	1	0	0	0	0	0	0
OTU_371	0	0	0	0	1	1	0	0	0	1	0	0	0	0	0
OTU_372	0	0	0	0	0	0	0	0	0	0	0	2	0	0	0
OTU_373	0	0	0	0	0	0	0	0	0	0	0	0	0	0	0
OTU_376	1	0	0	0	0	3	0	0	0	0	0	0	0	0	0
OTU_377	0	0	0	0	0	2	0	0	0	0	0	0	0	0	0
OTU_379	0	0	0	0	0	0	0	0	0	0	0	0	0	0	0
OTU_380	0	0	0	0	0	2	0	0	0	0	0	0	0	0	0
OTU_381	0	0	0	0	0	0	0	2	0	0	0	0	0	0	0
OTU_39	1	1	0	3	2	2	3	0	0	54	0	0	2	3	0
OTU_4	24	11	5	5	6	47	59	32	65	147	41	2080	14935	492	79
OTU_40	43	9	23	2	37	2	0	4	0	4	0	0	0	0	2
OTU_41	6	4	5	16	54	23	0	12	1	2	5	2	5	5	7
OTU_45	4	4	3	11	33	2	0	2	0	2	1	0	1	1	3
OTU_48	13	6	1	0	2	1	5	7	0	6	0	0	6	0	0
OTU_49	3	0	1	12	4	7	0	3	0	1	0	0	0	0	0
OTU_5	59	56	18	8	17	1195	2208	4686	1760	2147	146	270	510	1094	622
OTU_50	0	1	2	6	0	1	0	2	0	0	0	37	0	0	1
OTU_51	2	4	8	3	11	11	0	2	0	0	1	1	0	0	3
OTU_53	0	0	0	0	2	2	0	3	0	1	1	7	0	17	0
OTU_54	0	0	0	0	1	7	37	1	1	9	2	0	2	2	1
OTU_56	10	24	5	0	11	7	20	2	90	89	0	3	36	4	4
OTU_57	1	1	4	3	12	31	1	4	0	0	0	0	0	0	2
OTU_58	0	0	0	0	0	0	0	0	0	2	9	8	13	0	3
OTU_59	0	1	0	0	1	0	1	5	0	1	3	17	1	3	2
OTU_6	64	10	10	16	21	4414	1242	185	1097	1608	204	12	58	23	167
OTU_62	7	2	1	1	3	8	0	0	0	2	2	0	0	0	1
OTU_63	0	0	0	0	0	0	2	0	0	0	1	4	2	8	2
OTU_64	0	0	0	0	0	0	0	0	1	0	1	15	3	0	0
OTU_68	0	0	1	0	6	10	0	3	0	0	0	0	0	2	0
OTU_69	12	0	7	0	1	0	0	0	4	2	3	0	0	0	0
OTU_7	16	11	12	5	3	146	31	661	18	7	6	153	11	22	4489
OTU_70	0	0	0	0	0	3	0	0	2	0	0	26	0	0	0
OTU_71	1	0	5	5	1	0	0	2	0	6	0	0	0	0	0
OTU_72	0	0	2	0	0	12	0	0	0	3	0	0	0	0	0
OTU_74	2	0	0	0	0	0	3	0	0	15	1	0	0	0	0
OTU_76	0	0	4	13	0	0	0	0	0	0	0	0	0	0	0
OTU_77	0	0	2	5	1	2	0	3	0	0	0	0	0	0	0
OTU_79	1	1	4	3	5	1	1	1	0	0	1	0	0	1	1
OTU_8	4	14	2	6	0	894	1653	738	339	73	7	2	30	26	782
OTU_80	3	3	1	11	7	3	0	0	0	1	0	0	0	0	0
OTU_81	0	2	0	0	0	10	2	1	0	0	0	0	0	0	0
OTU_82	0	0	0	0	0	6	22	14	11	11	1	2	0	16	3
OTU_83	0	0	1	0	0	4	0	0	0	0	0	0	6	0	0
OTU_86	0	2	1	0	2	4	0	3	0	0	1	3	0	0	0
OTU_87	2	1	4	3	2	9	2	3	0	0	1	0	0	0	0
OTU_89	0	0	0	0	0	5	1	5	0	0	0	0	0	0	0
OTU_90	7	0	0	0	1	1	11	0	0	8	0	3	46	1	1
OTU_91	2	2	3	0	3	2	2	0	0	0	0	0	0	0	0
OTU_92	1	0	1	0	0	0	0	0	0	0	0	0	1	0	0
OTU_94	1	1	0	2	5	4	0	0	2	0	0	0	0	0	0
OTU_95	3	0	0	0	2	0	7	0	0	0	1	5	0	0	0

## Sheet: 2B
Source data for Extended Data Figure 2B
Mock	Pantoea agglomerans	Pantoea jilinensis	Acidovorax wautersii	Burkholderia ambifaria	Burkholderia contaminans	Burkholderia pyrrocinia	Citrobacter werkmanii	Methylobacterium sp.	Pseudomonas oleovorans	Pseudomonas guariconensis	Sphingomonas sp.
3.0003	15.8617	16.1945	19.5548	10.4831	17.1494	16.5843	3.3534	5.0059	3.4747	3.8648	3.1727
2.356	27.7554	19.3085	16.936	12.3681	16.3591	17.3271	3.1236	6.1547	3.3476	3.1993	2.5455
3.0136	16.5267	18.1803	21.9431	10.6305	15.6	16.6656	3.6057	5.0917	4.1364	2.2594	2.5141
2.3383	26.6386	17.1995	15.0927	12.1291	15.9821	17.2425	3.073	6.0886	3.9592	3.316	3.2625
2.8761	20.3241	17.8211	16.3428	12.1265	16.3824	17.3267	2.9321	4.8769	2.2567	3.8976	3.5448
2.7932	20.4572	18.0136	16.6851	11.8741	17.0168	17.5891	2.4825	5.0125	2.3895	2.8791	3.6121

## Sheet: 2D
Source data for Extended Data Figure 2D
Mock	Pantoea agglomerans	Acidovorax wautersii	Burkholderia pyrrocinia	P+A	P+B	A+B	P+A+B
14	7	12	13	6	5	5	2
16	9	11	14	8	7	5	1
17	7	11	9	7	9	6	3
13	8	10	11	8	8	8	4
14	10	10	11	8	6	4	2
18	8	9	12	9	9	6	2

## Sheet: 2G
Source data for Extended Data Figure 2G
Mock	Treated
0.166667	0.1
0.103448	0.0967742
0.178571	0.0689655
0.2	0.0714286
0.185185	0.037037
0.115385	0.0344828
0.148148	0.125
0.12	0.0909091
0.25	0.115385
0.137931	0.111111
0.208333	0.0769231
0.115385	0.0714286
0.16129	0.111111
0.21875	0.04
0.148148	0.208333
0.178571	0.103448
0.133333	0.0714286
0.137931	0.0645161
0.230769	0.133333
0.2	0.0769231
0.115385	0.12
0.0740741	0.16
0.148148	0.222222
0.32	0.0714286
0.142857	0.111111
0.185185	0.0769231
0.125	0.0416667
0.185185	0.153846
0.206897	0.037037
0.125	0.0833333

## Sheet: 2H
Source data for Extended Data Figure 2H
Mock	SynCom
0.792204	0.909725
0.815142	0.895952
0.825937	0.87931
